# Supplementary material for: Gut Microbiota Dysbiosis in Endometriosis: A Potential Link to Inflammation and Disease Progression
Source: Int J Mol Sci. 2025 May 27;26(11):5144. doi: 10.3390/ijms26115144 (PMC12153989; doi:10.3390/ijms26115144)
Supplement: Supplementary file 1 [file ijms-26-05144-s001.zip]

Archive with 1 entries (1 files):
- ijms-3631367-supplementary.pdf
